# Supplementary material for: Condylar Parameters and Mandibular Movement Patterns in Bruxers Using an Optical Jaw Tracking System
Source: J Clin Med. 2024 Dec 19;13(24):7761. doi: 10.3390/jcm13247761 (PMC11728031; doi:10.3390/jcm13247761)
Supplement: Supplementary file 1 [file jcm-13-07761-s001.zip]

Archive with 1 entries (1 files):
- jcm-3347572-supplementary.pdf
